# Supplementary material for: Neurophysiological and Structural–Mechanical Changes Associated with Dry Needling in Post-Stroke Spasticity: A Systematic Review
Source: J Clin Med. 2026 May 30;15(11):4246. doi: 10.3390/jcm15114246 (PMC13257613; doi:10.3390/jcm15114246)
Supplement: Supplementary file 1 [file jcm-15-04246-s001.zip]

Archive with 1 entries (1 files):
- jcm-4223371-supplementary.pdf
